# Supplementary material for: Physical Interventions Restore Physical Frailty and the Expression of CXCL-10 and IL-1β Inflammatory Biomarkers in Old Individuals and Mice
Source: Biomolecules. 2024 Jan 31;14(2):166. doi: 10.3390/biom14020166 (PMC10886745; doi:10.3390/biom14020166)
Supplement: Supplementary file 1 [file biomolecules-14-00166-s001.zip]

Archive with 1 entries (1 files):
- biomolecules-2711353-supplementary.pdf
